# Supplementary material for: Weight bearing training alleviates muscle atrophy and pyroptosis of middle-aged rats
Source: Front Endocrinol (Lausanne). 2023 Aug 30;14:1202686. doi: 10.3389/fendo.2023.1202686 (PMC10499618; doi:10.3389/fendo.2023.1202686)
Supplement: Supplementary file 1 [file DataSheet_1.zip]

Archive with 1 entries (1 files):
- FDR analysis/FDR analysis.pzfx
